# Supplementary material for: Intraocular Pressure Variations in Postural Changes: Comparison between Obese and Non-Obese Controls
Source: J Clin Med. 2023 Sep 10;12(18):5883. doi: 10.3390/jcm12185883 (PMC10531973; doi:10.3390/jcm12185883)
Supplement: Supplementary file 1 [file jcm-12-05883-s001.zip]

Archive with 1 entries (1 files):
- jcm-2564345-supplementary.pdf
